# Supplementary material for: Nurses’ learning curves for ultrasound assessment of gastric content: A prospective cohort study
Source: Int J Nurs Stud Adv. 2026 Jun 7;11:100595. doi: 10.1016/j.ijnsa.2026.100595 (PMC13279747; doi:10.1016/j.ijnsa.2026.100595)
Supplement: Supplementary file 1 [file mmc1.xlsx]

## Sheet: Table 1
Supplementary material - table 1 - Overview of successfull attempts per nurse, leading to individual competency, with subsequent cusum scores, and estimated Bush and Mosteller predicted successrates'
These data are underlying for the figure 1 and 2 from the manuscript ' Nurses’ learning curves for ultrasound assessment of gastric content: a prospective cohort study' authored by Tacken et al.
N of attemp		success per nurse (yes/no)									cusum score per nurse									Bush and Mosteller
		nurse 1	nurse 2	nurse 3	nurse 4	nurse 5	nurse 6	nurse 7	nurse 8		nurse 1	nurse 2	nurse 3	nurse 4	nurse 5	nurse 6	nurse 7	nurse 8		predicted succesrate
1		0	0	0	0	0	0	0	0		0	0	0	0	0	0	0	0		0.116889
2		0	0	1	0	0	1	0	1		0.813831	0.813831	-0.18617	0.813831	0.813831	-0.18617	0.813831	-0.18617		0.136199
3		1	0	1	0	0	1	0	0		0.627662	1.62766	-0.37234	1.62766	1.62766	-0.37234	1.62766	0.627662		0.158128
4		0	0	1	1	0	1	1	1		1.44149	2.44149	-0.55851	1.44149	2.44149	-0.55851	1.44149	0.441493		0.18284
5		0	0	0	0	0	0	1	1		2.25532	3.25532	0.255324	2.25532	3.25532	0.255324	1.25532	0.255324		0.210448
6		0	0	0	0	0	0	0	0		3.06915	4.06916	1.06916	3.06915	4.06916	1.06916	2.06915	1.06916		0.240996
7		0	0	0	1	0	0	1	0		3.88299	4.88299	1.88299	2.88299	4.88299	1.88299	1.88299	1.88299		0.274437
8		1	0	0	0	0	1	0	1		3.69682	5.69682	2.69682	3.69682	5.69682	1.69682	2.69682	1.69682		0.31062
9		1	0	1	0	0	1	1	1		3.51065	6.51065	2.51065	4.51065	6.51065	1.51065	2.51065	1.51065		0.349276
10		1	1	1	1	0	1	1	1		3.32448	6.32448	2.32448	4.32448	7.32448	1.32448	2.32448	1.32448		0.390021
11		1	1	0	1	0	1	1	1		3.13831	6.13831	3.13831	4.13831	8.13831	1.13831	2.13831	1.13831		0.432361
12		0	0	0	1	0	1	1	1		3.95214	6.95214	3.95214	3.95214	8.95214	0.952142	1.95214	0.952142		0.475713
13		1	0	1	1	0	1	1	1		3.76597	7.76597	3.76597	3.76597	9.76597	0.765973	1.76597	0.765973		0.519434
14		1	1	1	0	0	0	1	1		3.5798	7.5798	3.5798	4.5798	10.5798	1.5798	1.5798	0.579804		0.56286
15		0	0	1	0	0	1	1	1		4.39363	8.39363	3.39364	5.39363	11.3936	1.39363	1.39363	0.393635		0.605342
16		0	0	1	1	1	1	1	1		5.20747	9.20747	3.20747	5.20747	11.2075	1.20747	1.20747	0.207466		0.646291
17		1	1	1	1	1	1	1	1		5.0213	9.0213	3.0213	5.0213	11.0213	1.0213	1.0213	0.021297		0.6852
18		0	1	1	1	1	1	1	0		5.83513	8.83513	2.83513	4.83513	10.8351	0.835128	0.835128	0.835128		0.721673
19		1	1	1	1	1	1	1	1		5.64896	8.64896	2.64896	4.64896	10.649	0.648959	0.648959	0.648959		0.755428
20		1	1	1	1	1	1	1	1		5.46279	8.46279	2.46279	4.46279	10.4628	0.46279	0.46279	0.46279		0.786302
21		0	1	1	1	1	1	0	1		6.27662	8.27662	2.27662	4.27662	10.2766	0.276621	1.27662	0.276621		0.814236
22		1	1	1	1	1	1	1	1		6.09045	8.09045	2.09045	4.09045	10.0905	0.090452	1.09045	0.090452		0.839366
23		1	1	0	1	1	1	1	1		5.90428	7.90428	2.90428	3.90428	9.90428	-0.09572	0.904283	-0.09572		0.861497
24		1	1	1	1	0	1	1	0		5.71811	7.71811	2.71811	3.71811	10.7181	-0.28189	0.718114	0.718114		0.881088
25		1	1	1	0	1	0	1	1		5.53195	7.53195	2.53194	4.53195	10.532	0.531945	0.531945	0.531945		0.898236
26		1	1	1	1	1	1	1	1		5.34578	7.34578	2.34578	4.34578	10.3458	0.345776	0.345776	0.345776		0.913155
27		1	1	1	1	0	1	1	0		5.15961	7.15961	2.15961	4.15961	11.1596	0.159608	0.159608	1.15961		0.926066
28		1	1	1	1	0	1	1	1		4.97344	6.97344	1.97344	3.97344	11.9734	-0.02656	-0.02656	0.973439		0.93719
29		1	0	1	1	1	1	1	1		4.78727	7.78727	1.78727	3.78727	11.7873	-0.21273	-0.21273	0.78727		0.946737
30		1	1	1	1	1	1	1	0		4.6011	7.6011	1.6011	3.6011	11.6011	-0.3989	-0.3989	1.6011		0.954902
31		1	1	1	1	1	1	1	1		4.41493	7.41493	1.41493	3.41493	11.4149	-0.58507	-0.58507	1.41493		0.961866
32		1	1	1	1	0	0	1	1		4.22876	7.22876	1.22876	3.22876	12.2288	0.228763	-0.77124	1.22876		0.967791
33		0	1	1	1	1	1	1	1		5.04259	7.04259	1.04259	3.04259	12.0426	0.042594	-0.95741	1.04259		0.972822
34		1	0	1	1	0	1	1	0		4.85642	7.85642	0.856425	2.85643	12.8564	-0.14358	-1.14358	1.85642		0.977085
35		0	1	0	1	1	1	1	1		5.67026	7.67026	1.67026	2.67026	12.6703	-0.32974	-1.32974	1.67026		0.980693
36		0	1	1	1	1	1	1	1		6.48409	7.48409	1.48409	2.48409	12.4841	-0.51591	-1.51591	1.48409		0.983742
37		0	1	1	1	1	1	1	1		7.29792	7.29792	1.29792	2.29792	12.2979	-0.70208	-1.70208	1.29792		0.986316
38		1	1	1	1	1	1	1	1		7.11175	7.11175	1.11175	2.11175	12.1118	-0.88825	-1.88825	1.11175		0.988488
39		1	1	1	1	1	1	1	1		6.92558	6.92558	0.92558	1.92558	11.9256	-1.07442	-2.07442	0.92558		0.990318
40		1	0	1	1	0	1	1	1		6.73941	7.73941	0.739411	1.73941	12.7394	-1.26059	-2.26059	0.739411		0.99186
41		0	0	1	1	1	1	1	1		7.55324	8.55324	0.553242	1.55324	12.5532	-1.44676	-2.44676	0.553242		0.993158
42		1	1	1	1	1	1	1	0		7.36707	8.36707	0.367073	1.36707	12.3671	-1.63293	-2.63293	1.36707		0.99425
43		0	1	1	0	1	1	1	1		8.1809	8.1809	0.180904	2.1809	12.1809	-1.8191	-2.8191	1.1809		0.995169
44		1	1	1	1	0	1	1	0		7.99474	7.99474	-0.00526	1.99474	12.9947	-2.00526	-3.00526	1.99474		0.995941
45		0	1	1	1	1	1	1	1		8.80857	7.80857	-0.19143	1.80857	12.8086	-2.19143	-3.19143	1.80857		0.996591
46		1	1	1	1	1	1	1	1		8.6224	7.6224	-0.3776	1.6224	12.6224	-2.3776	-3.3776	1.6224		0.007136
47		1	1	1	1	1	1	1	1		8.43623	7.43623	-0.56377	1.43623	12.4362	-2.56377	-3.56377	1.43623		0.997595
48		1	0	1	1	0	1	1	1		8.25006	8.25006	-0.74994	1.25006	13.2501	-2.74994	-3.74994	1.25006		0.99798
49		1	1	1	1	0	1	1	1		8.06389	8.06389	-0.93611	1.06389	14.0639	-2.93611	-3.93611	1.06389		0.998304
50		1	0	1	1	1	1	1	1		7.87772	8.87772	-1.12228	0.877722	13.8777	-3.12228	-4.12228	0.877722		0.998576
51		1	1	1	1	0	1	1	0		7.69155	8.69155	-1.30845	0.691553	14.6915	-3.30845	-4.30845	1.69155		0.998804
52		1	1	0	1	1	1	1	1		7.50538	8.50538	-0.49462	0.505384	14.5054	-3.49462	-4.49462	1.50538		0.998996
53		1	1	1	1	1	1	0	1		7.31921	8.31921	-0.68078	0.319215	14.3192	-3.68078	-3.68078	1.31922		0.999157
54		0	1	1	1	1	1	1	1		8.13305	8.13305	-0.86695	0.133046	14.1331	-3.86695	-3.86695	1.13305		0.999292
55		0	1	1	1	1	1	1	1		8.94688	7.94688	-1.05312	-0.05312	13.9469	-4.05312	-4.05312	0.946877		0.999406
56		1	1	1	1	1	1	1	1		8.76071	7.76071	-1.23929	-0.23929	13.7607	-4.23929	-4.23929	0.760708		0.999501
57		1	1	0	1	1	1	0	1		8.57454	7.57454	-0.42546	-0.42546	13.5745	-4.42546	-3.42546	0.574539		0.999581
58		1	1	1	1	0	1	1	1		8.38837	7.38837	-0.61163	-0.61163	14.3884	-4.61163	-3.61163	0.38837		0.999648
59		1	1	1	1	1	1	1	1		8.2022	7.2022	-0.7978	-0.7978	14.2022	-4.7978	-3.7978	0.202201		0.999705
60		1	1	1	0	1	1	1	1		8.01603	7.01603	-0.98397	0.016032	14.016	-4.98397	-3.98397	0.016032		0.999752
61		1	1	0	1	1	1	1	1		7.82986	6.82986	-0.17014	-0.17014	13.8299	-5.17014	-4.17014	-0.17014		0.999792
62		1	1	1	1	1	1	1	1		7.6437	6.6437	-0.35631	-0.35631	13.6437	-5.35631	-4.35631	-0.35631		0.999825
63		1	1	1	1	1	1	1	1		7.45753	6.45753	-0.54247	-0.54247	13.4575	-5.54247	-4.54247	-0.54247		0.999853
64		1	1	1	1	1	1	1	1		7.27136	6.27136	-0.72864	-0.72864	13.2714	-5.72864	-4.72864	-0.72864		0.999877

## Sheet: Codebook
Variable	Lable	number
Success	Yes	1
	No	0

## Sheet: Example of how Cusum-scores
ID	Measurement	succes_yes	inc_or_decrease	sum_success_or_not	h0	h1	2xh0	2xh1	appendix derived from Kestin
1	0	x	x	0	-1.62766	1.62766	-3.25532	3.25532							acceptable failure rate p0			0.1
1	1	0	0.813831	0.813831	-1.62766	1.62766	-3.25532	3.25532							unacceptable failure rate p1			0.3
1	2	0	0.813831	1.62766	-1.62766	1.62766	-3.25532	3.25532							risk type 1 error alpha			0.1
1	3	1	-0.186169	1.44149	-1.62766	1.62766	-3.25532	3.25532							risk type 2 error beta			0.1
1	4	1	-0.186169	1.25532	-1.62766	1.62766	-3.25532	3.25532
1	5	1	-0.186169	1.06916	-1.62766	1.62766	-3.25532	3.25532							a =	2.19722
1	6	0	0.813831	1.88299	-1.62766	1.62766	-3.25532	3.25532							b =	2.19722
1	7	1	-0.186169	1.69682	-1.62766	1.62766	-3.25532	3.25532							P =	1.09861
1	8	0	0.813831	2.51065	-1.62766	1.62766	-3.25532	3.25532							Q =	0.251314
1	9	1	-0.186169	2.32448	-1.62766	1.62766	-3.25532	3.25532							h0 =	-1.62766
1	10	1	-0.186169	2.13831	-1.62766	1.62766	-3.25532	3.25532							h1 =	1.62766
1	11	0	0.813831	2.95214	-1.62766	1.62766	-3.25532	3.25532							s =	0.186169
1	12	1	-0.186169	2.76597	-1.62766	1.62766	-3.25532	3.25532
1	13	0	0.813831	3.5798	-1.62766	1.62766	-3.25532	3.25532
1	14	1	-0.186169	3.39363	-1.62766	1.62766	-3.25532	3.25532
1	15	1	-0.186169	3.20747	-1.62766	1.62766	-3.25532	3.25532
1	16	1	-0.186169	3.0213	-1.62766	1.62766	-3.25532	3.25532
1	17	0	0.813831	3.83513	-1.62766	1.62766	-3.25532	3.25532
1	18	1	-0.186169	3.64896	-1.62766	1.62766	-3.25532	3.25532
1	19	1	-0.186169	3.46279	-1.62766	1.62766	-3.25532	3.25532
1	20	1	-0.186169	3.27662	-1.62766	1.62766	-3.25532	3.25532
1	21	1	-0.186169	3.09045	-1.62766	1.62766	-3.25532	3.25532
1	22	1	-0.186169	2.90428	-1.62766	1.62766	-3.25532	3.25532
1	23	1	-0.186169	2.71811	-1.62766	1.62766	-3.25532	3.25532
1	24	1	-0.186169	2.53195	-1.62766	1.62766	-3.25532	3.25532
1	25	1	-0.186169	2.34578	-1.62766	1.62766	-3.25532	3.25532
1	26	0	0.813831	3.15961	-1.62766	1.62766	-3.25532	3.25532
1	27	1	-0.186169	2.97344	-1.62766	1.62766	-3.25532	3.25532
1	28	1	-0.186169	2.78727	-1.62766	1.62766	-3.25532	3.25532
1	29	1	-0.186169	2.6011	-1.62766	1.62766	-3.25532	3.25532
1	30	1	-0.186169	2.41493	-1.62766	1.62766	-3.25532	3.25532
